# Supplementary material for: Global hydro-environmental sub-basin and river reach characteristics at high spatial resolution
Source: Sci Data. 2019 Dec 9;6:283. doi: 10.1038/s41597-019-0300-6 (PMC6901482; doi:10.1038/s41597-019-0300-6)
Supplement: Supplementary file 1 [file 41597_2019_300_MOESM1_ESM.xlsx]

## Sheet: Supplementary File 1
Supplementary File 1 of Linke et al. (extended version of Table 3 including all countries): Omission and commission errors for country associations in HydroATLAS. Omission errors represent parts of the country that were falsely assigned to another country; commission errors represent parts of other countries that were falsely assigned to the country. Values are in percent of the country’s own are…
	Country	Area 103 km2	Error %	Sub-basin scale level									Reach catchment
				4	5	6	7	8	9	10	11	12
1	Afghanistan	643.855	Omission	28.2071	17.7097	9.61026	4.22142	2.25027	1.8554	1.32198	1.24682	1.26059	0.611581
			Commission	22.5008	17.6051	9.04394	5.4535	3.45683	1.72515	1.34035	1.34693	1.32987	0.622241
2	Albania	28.8403	Omission	100	75.6294	7.75828	13.895	4.11622	3.3952	1.85974	1.72266	1.72266	0.663387
			Commission	0	36.5241	44.7894	9.19791	4.09994	4.12403	2.26119	2.37654	2.37654	0.889685
3	Algeria	2308.39	Omission	15.317	7.51725	4.35374	2.17877	1.33495	0.763629	0.491223	0.462337	0.462337	0.221843
			Commission	18.5702	6.88676	4.24207	3.15294	1.49182	0.711085	0.470106	0.428043	0.428043	0.221371
4	Andorra	0.452341	Omission	100	100	100	100	5.74654	5.74654	23.9847	23.9847	23.9847	10.9355
			Commission	0	0	0	0	25.8421	25.8421	2.40763	2.40763	2.40763	4.13533
5	Angola	1248.11	Omission	40.0667	17.6594	4.8067	3.75169	2.00118	1.10436	0.703971	0.647795	0.647795	0.330346
			Commission	6.33197	12.2071	10.316	3.69879	2.17899	1.06076	0.845913	0.817375	0.817375	0.3258
6	Antigua and Barbuda	0.502704	Omission	100	100	100	0	0	0	0.295156	0.295156	0.295156	0
			Commission	0	0	0	22.0377	22.0377	22.0377	0	0	0	0
7	Argentina	2781.77	Omission	14.8622	4.8935	3.07844	1.62166	0.842691	0.551216	0.396813	0.403552	0.403552	0.162008
			Commission	0.706349	3.72607	2.3773	1.54744	0.982522	0.563891	0.410927	0.373395	0.373395	0.202446
8	Armenia	29.653	Omission	100	100	63.3624	31.9701	12.9547	4.85092	4.38858	4.40839	4.40839	1.92022
			Commission	0	0	4.88968	9.56114	5.09419	5.81897	4.20446	3.71963	3.71963	2.43988
9	Aruba	0.199974	Omission	100	100	100	100	100	0	0	0	0	0
			Commission	0	0	0	0	0	0	0	0	0	0
10	Australia	7700.78	Omission	0.00475148	0.00475148	0.00475148	0.00475148	0.00475148	0.00278845	1.91746e-05	1.41132e-05	1.41132e-05	0
			Commission	0	0	0	0	0	0	0.00050204	0.00050204	0.00050204	4.44147e-05
11	Austria	83.8127	Omission	3.93202	11.1977	13.3374	11.6307	9.39206	3.81287	2.19824	2.27791	2.27791	0.956674
			Commission	204.889	45.1427	28.2884	12.2746	4.74837	3.33668	2.54533	2.28059	2.28059	1.12311
12	Azerbaijan	86.3178	Omission	30.7883	51.4095	21.1493	5.19704	4.16445	3.87329	2.53358	2.6022	2.6022	1.47557
			Commission	150.943	9.73336	24.5059	14.3075	7.78377	3.74234	3.30244	2.89491	2.89491	1.09873
13	Bahamas	15.5533	Omission	0	0	0	0	0	0	0	0	0	0
			Commission	7.43309	7.43309	7.43309	0.0029094	0.0029094	0.0029094	0.0029094	0	0	0
14	Bahrain	0.727228	Omission	100	100	100	0	0	0	0	0	0	0
			Commission	0	0	0	0.0135872	0.0135872	0.0135872	0.0135872	0.0135872	0.0135872	0
15	Bangladesh	141.268	Omission	96.9234	60.2729	20.1579	9.41459	8.84375	4.27971	2.824	2.8091	2.8091	0.826
			Commission	0	9.91369	19.7312	10.8116	6.86359	4.52465	2.87161	2.81641	2.81641	0.854913
16	Barbados	0.457762	Omission	100	100	100	100	0	0	0	0	0	0
			Commission	0	0	0	0	0	0	0	0	0	0
17	Belarus	206.846	Omission	58.8699	41.654	18.5226	7.64816	3.92751	3.05077	2.10266	2.05674	2.05674	0.968833
			Commission	36.3615	41.1298	16.3986	6.85864	5.44333	2.64116	1.71943	1.55449	1.55449	0.999966
18	Belgium	30.6945	Omission	100	100	6.20489	28.2924	9.09234	8.04013	4.51281	4.60675	4.60675	1.79122
			Commission	0	0	89.0341	15.0027	13.9084	5.9654	5.25879	4.8476	4.8476	2.53294
19	Belize	22.3908	Omission	100	100	13.3066	7.76815	6.77446	4.51254	3.12919	3.17711	3.17711	1.23797
			Commission	0	0	67.9803	15.9495	7.9282	4.09737	2.90356	2.79319	2.79319	1.33793
20	Benin	115.456	Omission	100	28.2441	15.831	6.09073	4.83964	4.2675	2.879	2.94029	2.94029	1.16329
			Commission	0	10.9532	13.3814	13.2245	5.78635	3.55442	3.00807	2.55228	2.55228	1.13833
21	Bhutan	39.9928	Omission	100	15.3527	27.9683	20.557	14.484	9.28725	5.38898	5.33389	5.33389	1.59482
			Commission	0	57.2158	18.6942	14.5621	6.54284	3.84236	2.72049	2.61283	2.61283	1.40497
22	Bolivia	1083.4	Omission	20.7272	15.8034	8.07918	6.12611	3.84753	1.48781	0.977031	0.82543	0.82543	0.423095
			Commission	76.6928	30.0724	19.5072	4.59614	1.69109	1.4461	0.985481	0.924167	0.924167	0.383223
23	Bosnia and Herzegovina	51.0752	Omission	25.7635	25.7635	1.7974	13.0146	6.01301	5.04879	2.34375	2.0182	2.0182	1.4214
			Commission	113.073	113.073	45.5093	15.3196	8.16077	5.53595	4.46273	4.13194	4.13194	1.55427
24	Botswana	578.073	Omission	24.2356	8.50339	11.6613	4.68052	2.91648	1.77869	1.42024	1.40991	1.40991	0.601928
			Commission	47.5744	18.8751	6.23868	4.30884	3.19424	1.99356	1.42586	1.3082	1.3082	0.560561
25	Brazil	8489.91	Omission	7.27176	4.44708	2.2539	0.656473	0.441052	0.277508	0.230308	0.22106	0.22106	0.0707544
			Commission	27.7008	6.05321	1.60841	1.29383	0.566166	0.285452	0.192147	0.188134	0.188134	0.0785483
26	Brunei	5.83701	Omission	100	100	24.9793	24.9793	5.33468	6.77373	6.77373	6.81887	6.81887	2.80098
			Commission	0	0	1.62996	1.62996	7.71465	2.39757	2.39757	2.16475	2.16475	2.21235
27	Bulgaria	112.359	Omission	85.0349	29.9295	11.6703	9.63107	6.17296	2.23002	1.8566	1.87779	1.90257	0.891148
			Commission	10.1052	40.602	30.8386	9.68985	3.55398	2.18394	1.84277	1.55642	1.46742	0.783829
28	Burkina Faso	274.794	Omission	53.3275	43.1639	18.3979	7.9552	4.48111	2.3873	1.95423	1.75597	1.79229	0.871912
			Commission	19.2464	3.51493	6.33097	6.19441	4.85007	2.81673	1.81745	1.88334	1.83013	0.778864
29	Burundi	26.9688	Omission	100	100	31.5528	14.7856	9.31297	8.91207	6.55948	5.37631	5.37631	2.42644
			Commission	0	0	50.9072	48.1964	17.7043	7.1909	5.47865	6.05393	6.05393	2.67807
30	Cambodia	181.617	Omission	31.2729	20.1129	15.8243	5.8965	2.09201	2.10963	0.957447	0.953123	0.953123	0.396959
			Commission	5.41733	20.0352	6.61136	5.82033	4.35917	2.00123	1.88089	1.76004	1.76004	0.621124
31	Cameroon	466.318	Omission	53.4159	24.6833	11.5151	3.93834	3.17738	2.32606	1.58324	1.54718	1.54718	0.611085
			Commission	13.5784	13.9307	4.91766	5.65338	3.57917	1.86996	1.5777	1.45522	1.45522	0.641047
32	Canada	9996.51	Omission	3.3119	1.84512	1.46911	0.786274	0.356888	0.216383	0.137587	0.130672	0.130672	0.0550909
			Commission	3.92787	2.57146	0.787577	0.60668	0.354196	0.193015	0.129093	0.117604	0.117604	0.0549872
33	Cayman Islands	0.326423	Omission	100	0	0	0	0	0	0	0	0	0
			Commission	0	0	0	0	0	0	0	0	0	0
34	Central African Republic	620.149	Omission	10.618	3.38528	4.47433	3.49838	1.91896	1.2476	0.931128	0.927566	0.927566	0.523296
			Commission	66.4625	24.169	10.0819	4.08653	2.41614	1.53454	1.13985	1.09399	1.09399	0.479199
35	Chad	1270	Omission	23.5909	12.566	9.9516	5.5249	2.17287	1.29235	0.818361	0.76337	0.76337	0.340415
			Commission	14.3451	12.106	9.6024	4.10338	2.03962	1.13751	0.812631	0.780268	0.780268	0.392569
36	Chile	771.443	Omission	11.0163	6.96802	5.45632	2.89048	2.01592	1.08902	0.792574	0.72754	0.72754	0.508255
			Commission	7.06374	7.12981	6.36915	3.42104	1.45692	1.13007	0.764216	0.734534	0.734534	0.416048
37	China	9385.54	Omission	5.29833	3.34138	2.48736	1.17281	0.677593	0.370789	0.27514	0.250394	0.252877	0.123568
			Commission	8.3919	4.35913	1.8792	1.1495	0.647104	0.420592	0.285137	0.277695	0.269526	0.122653
38	Colombia	1137.92	Omission	42.2209	11.5844	5.00213	3.15433	2.21972	1.26579	0.792505	0.74713	0.74713	0.191621
			Commission	2.92847	12.776	8.01334	4.58402	1.74663	0.968046	0.807182	0.78656	0.78656	0.19334
39	Comoros	1.77767	Omission	0	0	0	0	0	0	0	0	0	0
			Commission	25.1663	25.1663	25.1663	25.1663	25.1663	0	0	0	0	0
40	Costa Rica	51.5945	Omission	100	99.9386	21.7615	10.6386	2.8913	1.65776	2.15123	2.08479	2.08479	0.440307
			Commission	0	0	2.7875	3.7682	3.55015	3.24439	1.64281	1.70481	1.70481	0.458901
41	Côte d'Ivoire	321.733	Omission	21.873	14.1752	5.73023	7.45324	3.41569	2.43064	1.52602	1.54868	1.54868	0.549542
			Commission	9.00381	13.1502	13.4354	5.97204	3.25849	1.52141	1.48741	1.30164	1.30164	0.564273
42	Croatia	58.0684	Omission	100	58.1519	28.9032	18.2598	10.0253	6.19528	5.16092	4.39463	4.39691	2.06496
			Commission	0	39.3145	12.9048	9.49923	8.38156	5.469	2.87142	2.73281	2.71057	1.94403
43	Cuba	114.02	Omission	0	0	0	0	0	0	0	0	0	0
			Commission	0.286284	0	0	0	0	0	0	0	0	0
44	Curaçao	0.482881	Omission	100	100	100	0	0	0	0	0	0	0
			Commission	0	0	0	145.028	145.028	0	0	0	0	0
45	Cyprus	9.42632	Omission	100	0	0	0	0	0	0	0	0	0
			Commission	0	0	0	0	0	0	0	0	0	0
46	Czech Republic	78.6813	Omission	100	22.0537	22.0537	7.33619	4.20049	3.73272	2.60045	2.56195	2.56195	1.45796
			Commission	0	9.214	9.214	5.65189	3.52488	2.43137	2.51188	2.46422	2.46422	1.13911
47	Democratic Republic of the Congo	2328.21	Omission	15.4085	8.70662	6.45528	3.06403	1.60577	0.741387	0.616407	0.588334	0.588334	0.260377
			Commission	20.5358	12.0417	3.96769	2.6911	1.19488	0.853624	0.550602	0.534539	0.534539	0.247903
48	Denmark	44.6119	Omission	1.36781	0	24.1715	0.0461079	0.0461079	0.0465109	0.233217	0.233217	0.233217	0.110465
			Commission	72.6345	72.6345	0	1.51193	1.51193	1.07466	0.259716	0.259716	0.259716	0.114234
49	Djibouti	21.7933	Omission	56.0907	56.0907	56.0907	10.9566	5.42324	6.89949	5.04467	5.95876	5.95876	1.91656
			Commission	33.2307	33.2307	33.2307	13.3375	15.0867	6.87074	5.16832	3.6356	3.6356	2.4566
50	Dominica	0.789534	Omission	100	100	100	100	100	0	0	0	0	0
			Commission	0	0	0	0	0	0	0	0	0	0
51	Dominican Republic	48.4634	Omission	0	0	0	12.7796	3.50636	1.87249	0.950752	0.967646	0.967646	0.349725
			Commission	56.7127	56.7127	55.2114	0.469736	1.86011	0.594999	0.68961	0.416329	0.416329	0.470554
52	East Timor	15.1794	Omission	100	100	1.62826	8.82225	4.52373	3.75031	2.99981	2.99981	2.99981	1.38084
			Commission	0	0	93.7765	7.8507	9.23826	2.67137	2.49614	2.49614	2.49614	1.29461
53	Ecuador	257.101	Omission	55.4688	55.6032	13.602	8.32313	2.74051	2.02486	1.24045	1.17155	1.17155	0.341609
			Commission	39.9208	3.1712	30.1739	7.73695	3.0937	1.30582	0.759142	0.752582	0.752582	0.270578
54	Egypt	984.55	Omission	40.6234	14.1329	3.63015	1.8236	0.92416	0.712015	0.439504	0.396954	0.396954	0.185007
			Commission	9.34907	10.8227	4.10303	2.90818	1.36297	0.798759	0.511587	0.481143	0.481143	0.225407
55	El Salvador	20.5577	Omission	100	25.6937	4.71577	15.0261	10.4292	5.03685	3.78389	3.66817	3.66817	1.34954
			Commission	0	65.7521	65.7521	10.6914	7.55352	3.41443	2.42084	2.4258	2.4258	1.04258
56	Equatorial Guinea	27.1214	Omission	92.5039	20.1606	20.1606	20.1606	14.157	3.8499	3.66909	3.03775	3.03775	0.92354
			Commission	3.92428	23.4485	23.4485	23.4485	3.84676	8.05838	3.6481	3.08838	3.08838	0.849439
57	Eritrea	120.609	Omission	100	41.2073	11.7279	7.17621	6.57733	4.23815	2.76509	2.49654	2.49654	1.09117
			Commission	0	23.067	25.5259	11.5376	5.1037	3.0649	2.2346	2.24698	2.24698	1.11262
58	Estonia	45.9705	Omission	100	42.6843	9.96142	7.85609	2.57876	3.32418	1.98931	1.95712	1.95712	1.22796
			Commission	0	0.116906	4.58991	6.42198	4.13284	1.69763	1.75343	1.66559	1.66559	0.677153
59	Ethiopia	1131.03	Omission	26.0331	12.4999	7.23014	3.28997	2.19316	1.24045	0.865859	0.771713	0.771713	0.396001
			Commission	23.1456	10.5576	6.09441	3.69812	2.31196	1.40714	1.01271	0.992033	0.992033	0.423157
60	Faroe Islands	1.70516	Omission	0	0	0	0	0	0	0	0	0	0
			Commission	0	0	0	0	0	0	0	0	0	0
61	Fiji	18.8728	Omission	0.312117	0.312117	0.312117	0.312117	0.312117	0.312117	0.312117	0	0	0
			Commission	0	0	0	0	0	0	0	0	0	0
62	Finland	337.079	Omission	29.4721	10.5241	7.23819	6.60097	3.24199	1.63726	1.14455	1.06734	1.04652	0.542117
			Commission	2.93132	11.8089	7.13372	2.32525	1.70224	1.52735	1.10984	1.03255	1.0055	0.485436
63	France	550.845	Omission	28.0558	3.34904	4.658	1.25271	0.870456	0.524957	0.507647	0.513712	0.513712	0.201177
			Commission	8.21747	14.9603	4.36501	2.71587	0.740253	0.571898	0.336563	0.290581	0.290581	0.153094
64	French Guiana	83.2964	Omission	33.4735	33.4735	0.115908	13.4939	4.3227	2.45351	2.05365	1.95765	1.95765	0.579903
			Commission	48.6438	48.6438	35.3316	3.39099	4.32516	3.09917	1.98996	1.97504	1.97504	0.610138
65	Gabon	264.959	Omission	12.9431	8.65872	6.33289	4.92583	1.9421	1.95225	1.36845	1.22464	1.22464	0.470559
			Commission	13.7243	7.39464	5.54869	4.46891	3.54492	1.6288	1.33788	1.23464	1.23464	0.440635
66	Gambia	10.951	Omission	100	100	100	63.9762	29.8302	15.0392	11.4338	9.59441	9.59441	4.93231
			Commission	0	0	0	2.32601	8.07653	8.45258	8.63697	9.45577	9.45577	4.4423
67	Georgia	69.9166	Omission	57.094	15.0958	15.0958	5.59132	4.76843	2.05459	1.63953	1.41607	1.41607	0.680962
			Commission	0.169412	20.3402	20.3402	8.44709	2.75559	2.18552	1.6825	1.66561	1.66561	0.996912
68	Germany	357.761	Omission	27.4886	18.0655	10.0185	4.30719	2.10725	1.46981	1.24217	1.19845	1.19845	0.513982
			Commission	37.5571	13.2941	10.271	4.03174	2.48891	1.65012	1.12141	1.05244	1.05244	0.507922
69	Ghana	238.525	Omission	30.2986	10.9904	7.16396	4.31439	3.35129	2.05044	1.43636	1.27645	1.27645	0.603617
			Commission	13.2371	16.7411	11.7028	8.42174	3.15982	2.05338	1.38528	1.41308	1.41308	0.611866
70	Greece	135.373	Omission	0	8.76913	9.21257	6.92638	1.63723	1.17258	0.720953	0.659949	0.659949	0.408251
			Commission	132.392	19.4778	5.41915	3.35021	1.68149	0.64031	0.714602	0.692378	0.692378	0.36757
71	Greenland	2161.43	Omission	0	0	0	0	0	0	0	0	0	0
			Commission	0	0	0	0	0	0	0	0	0	0
72	Grenada	0.411418	Omission	100	100	100	100	15.2543	15.2543	15.2543	15.2543	15.2543	0
			Commission	0	0	0	0	0	0	0	0	0	0
73	Guam	0.58888	Omission	100	100	100	100	100	0	0	0	0	0
			Commission	0	0	0	0	0	0	0	0	0	0
74	Guatemala	109.259	Omission	100	47.3487	38.1626	9.84282	5.23606	3.49764	2.05127	2.18045	2.18045	0.714124
			Commission	0	24.3225	7.08264	10.4967	5.24766	2.83946	2.28171	2.11935	2.11935	0.813906
75	Guinea	244.96	Omission	21.07	53.8097	19.9347	4.74603	5.0011	3.10127	2.13347	1.84196	1.84196	0.797571
			Commission	125.955	8.38289	12.4483	11.6533	5.02035	2.47629	1.84861	1.99345	1.99345	0.659314
76	Guinea-Bissau	34.4853	Omission	100	100	25.2665	13.5315	6.33459	4.4164	2.96929	3.18083	3.18083	1.2763
			Commission	0	0	15.7109	4.54783	5.86023	4.56251	2.6615	2.43121	2.43121	1.01659
77	Guyana	210.053	Omission	18.0755	18.0755	9.54325	6.64077	2.05825	2.29886	1.80981	1.75579	1.75579	0.567522
			Commission	24.2186	24.2186	3.99635	5.47995	5.21201	1.85217	1.34648	1.32503	1.32503	0.457618
78	Haiti	27.4782	Omission	100	100	97.3768	0.828477	3.28069	1.0494	1.21627	0.734284	0.734284	0.887362
			Commission	0	0	0	22.5395	6.18419	3.30253	1.67685	1.70665	1.70665	0.659506
79	Honduras	112.758	Omission	100	21.7783	17.3315	7.75881	5.73351	2.55329	1.54564	1.56669	1.56669	0.514684
			Commission	0	0.255104	0.258921	2.71956	2.14447	3.09793	2.02917	1.90749	1.90749	0.632626
80	Hong Kong	1.30825	Omission	100	100	100	100	100	100	15.2662	15.2662	15.2662	2.3301
			Commission	0	0	0	0	0	0	6.61325	6.61325	6.61325	1.46838
81	Hungary	92.9296	Omission	100	45.1282	39.1127	19.7247	7.38456	3.88673	2.55005	2.24772	2.24772	1.25427
			Commission	0	11.7401	2.86149	5.82564	12.1939	4.53653	2.75139	2.40822	2.40822	1.29884
82	Iceland	102.355	Omission	0	0	0	0	0	0	0	0	0	0
			Commission	0	0	0	0	0	0	0	0	0	0
83	India	3155.99	Omission	6.19276	8.24871	4.28791	2.05219	1.23957	0.765058	0.498465	0.482305	0.483356	0.191179
			Commission	16.5161	6.4342	4.40511	2.23754	1.51456	0.821226	0.54653	0.520848	0.517701	0.208523
84	Indonesia	1911.19	Omission	5.87671	1.08472	1.55282	0.370999	0.199289	0.151726	0.107319	0.107319	0.107319	0.0468428
			Commission	3.94814	2.73336	0.356457	0.500224	0.273562	0.199438	0.136849	0.136849	0.136849	0.0482686
85	Iran	1622.32	Omission	11.8201	5.1926	4.11751	1.65219	1.15727	0.677973	0.512414	0.430843	0.434108	0.189593
			Commission	2.70035	8.04831	3.23376	2.29301	1.19308	0.719175	0.4311	0.445542	0.442015	0.234398
86	Iraq	445.37	Omission	30.3653	14.9471	6.24565	5.83967	3.30265	1.85904	1.32406	1.16335	1.15051	0.620576
			Commission	30.9888	19.0009	12.5009	6.25633	3.52168	1.96207	1.22182	1.17628	1.18818	0.515442
87	Ireland	71.5285	Omission	0	0	0.559129	2.56232	3.03745	1.63098	0.700651	0.596394	0.596394	0.217423
			Commission	19.8716	19.8716	12.396	6.93794	0.283059	0.588662	0.804151	0.898013	0.898013	0.322336
88	Isle of Man	0.607886	Omission	100	0	0	0	0	0	0	0	0	0
			Commission	0	0	0	0	0	0	0	0	0	0
89	Israel	22.444	Omission	100	100	44.2109	31.2205	19.893	10.3796	7.5543	7.22988	7.22988	3.36755
			Commission	0	0	43.6876	22.3225	21.4512	13.327	8.66451	7.4513	7.4513	3.11275
90	Italy	302.442	Omission	1.00956	1.00956	0.810938	0.809918	0.561665	0.55245	0.272283	0.242596	0.242596	0.123299
			Commission	4.53424	4.53424	1.58853	1.46798	0.540543	0.356223	0.350722	0.295388	0.295388	0.168698
91	Jamaica	11.1795	Omission	0	0	0	0	0	0	0	0	0	0
			Commission	0.122216	0.122216	0.122216	0	0	0	0	0	0	0
92	Japan	378.413	Omission	0.000330652	0.000330652	0.000330652	0.000330652	0.000330652	0.000330652	0.000330652	0	0	0
			Commission	1.79993	1.79993	0	0	0	0	0	0	0	0
93	Jordan	89.1364	Omission	100	62.5489	22.2273	14.5421	9.82083	4.60069	3.42601	3.02949	3.02949	1.57851
			Commission	0	26.3528	25.4297	12.8135	9.25382	5.74725	3.66757	3.59297	3.59297	1.52029
94	Kazakhstan	2724.59	Omission	13.6999	9.61573	3.10662	2.4611	1.70886	0.872572	0.662145	0.610793	0.604387	0.307972
			Commission	28.8164	8.52027	6.66767	2.97096	1.34453	0.969839	0.672532	0.622513	0.627862	0.292134
95	Kenya	582.087	Omission	35.7695	14.572	6.79998	4.57384	2.34552	1.51727	1.04862	1.03836	1.04244	0.508304
			Commission	18.43	19.0776	11.2775	4.88157	3.72942	1.71732	1.16819	1.02675	1.01622	0.526713
96	Kiribati	0.632808	Omission	100	100	100	100	100	1.3965	1.3965	0	0	0
			Commission	0	0	0	0	0	0	0	0	0	0
97	Kosovo	10.9201	Omission	100	100	74.8109	32.8349	12.084	2.06674	5.05045	3.77732	3.77732	2.05066
			Commission	0	0	1.28681	5.21795	8.72199	12.7909	5.81591	5.93464	5.93464	3.66747
98	Kuwait	17.5612	Omission	100	100	57.1501	28.9761	19.0636	8.06779	5.44507	4.91388	4.91388	1.31305
			Commission	0	0	23.4086	11.0811	8.89673	5.64551	4.2606	4.42439	4.42439	3.73481
99	Kyrgyzstan	199.523	Omission	100	46.7034	9.60243	6.55826	3.59314	2.32894	1.37566	1.51568	1.51568	0.812263
			Commission	0	2.5649	25.452	7.89974	3.89687	2.79653	2.26236	1.7911	1.7911	0.892396
100	Laos	229.881	Omission	31.8764	20.4824	14.5584	7.22613	4.78032	2.43246	1.55814	1.54143	1.54143	0.598132
			Commission	22.8268	29.62	12.5162	7.25475	2.90518	2.60682	1.87493	1.66453	1.66453	0.766992
101	Latvia	64.8009	Omission	61.9776	41.6185	6.17718	8.03942	8.48434	5.00471	2.89878	3.07219	3.07219	1.19786
			Commission	29.6303	32.597	30.8304	9.79033	5.20189	3.03128	2.32718	2.03258	2.03258	1.44549
102	Lebanon	10.4713	Omission	100	100	30.1126	35.2904	12.5453	4.2416	5.58113	4.6595	4.6595	2.24387
			Commission	0	0	133.26	35.7245	2.59431	5.2787	3.40065	3.41237	3.41237	2.21512
103	Lesotho	30.4534	Omission	100	100	23.8882	13.3584	5.83193	3.56721	3.03922	3.03922	3.03922	1.8619
			Commission	0	0	13.9663	3.32105	3.08418	2.88152	2.27202	2.27202	2.27202	1.01248
104	Liberia	96.0406	Omission	100	14.1418	14.1418	6.0493	4.98298	2.35714	2.11485	1.95763	1.95763	0.594413
			Commission	0	18.409	18.409	7.36701	5.55167	4.29033	2.49423	2.19944	2.19944	0.626487
105	Libya	1616.49	Omission	6.65183	5.04984	5.83757	2.85132	1.26009	0.714425	0.472063	0.422698	0.422698	0.229219
			Commission	18.1702	7.68382	4.39367	2.82112	1.12298	0.727444	0.468445	0.436969	0.436969	0.181998
106	Liechtenstein	0.161616	Omission	100	100	100	100	100	100	60.3016	60.3016	60.3016	10.1438
			Commission	0	0	0	0	0	0	36.0117	36.0117	36.0117	13.7394
107	Lithuania	65.0401	Omission	32.6822	32.6822	26.2418	11.1466	6.82513	2.99496	2.50421	2.00974	2.00974	1.71368
			Commission	75.5634	75.5634	37.8286	7.396	6.31141	5.60181	3.0327	3.4706	3.4706	1.22914
108	Luxembourg	2.56442	Omission	100	100	100	20.035	25.3031	25.3031	12.0005	9.47586	9.47586	6.65932
			Commission	0	0	0	87.457	16.855	16.855	23.1326	25.8077	25.8077	6.4969
109	Macao	0.0381765	Omission	100	100	100	100	100	100	100	100	100	100
			Commission	0	0	0	0	0	0	0	0	0	0
110	Macedonia	24.829	Omission	100	19.3361	16.144	0.717345	3.02687	3.6643	2.52041	2.56878	2.56878	1.32478
			Commission	0	18.2496	20.6783	24.4933	11.3845	5.51683	3.8955	3.33555	3.33555	1.335
111	Madagascar	593.265	Omission	0	0	0	0	0	0	0	0	0	0
			Commission	0	0	0	0	0	0	0	0	0	0
112	Malawi	117.996	Omission	2.47742	15.3574	7.28629	8.95849	5.455	3.3424	2.69921	2.5387	2.5387	1.32844
			Commission	45.8716	22.0494	16.3641	7.72813	5.29852	3.21506	2.42361	2.33633	2.33633	1.13479
113	Malaysia	331.632	Omission	6.6062	20.6157	1.4608	1.55201	0.91723	0.366136	0.329554	0.325456	0.325456	0.206838
			Commission	81.7031	5.60177	2.75719	1.31748	0.435211	0.514026	0.346643	0.347438	0.347438	0.18741
114	Mali	1250.24	Omission	38.8254	14.9885	7.45433	5.4244	2.61401	1.4445	1.00571	0.95059	0.932755	0.426784
			Commission	25.7617	13.7116	7.67848	3.33228	2.68311	1.56104	1.05774	0.986052	0.999126	0.501737
115	Malta	0.36458	Omission	100	100	100	0	0	0	0	0	0	0
			Commission	0	0	0	0	0	0	0	0	0	0
116	Mauritania	1041.35	Omission	13.6654	5.30802	3.82084	4.02448	2.3366	1.43126	0.886028	0.787905	0.794016	0.425955
			Commission	31.5668	11.4616	8.43991	4.32017	2.53871	1.13583	0.852605	0.807181	0.799809	0.383778
117	Mexico	1957.21	Omission	13.029	2.58305	2.15041	1.11356	0.731722	0.524683	0.40256	0.379719	0.379719	0.140244
			Commission	25.6028	8.20034	3.19407	1.97129	0.987346	0.577609	0.384792	0.361606	0.361606	0.138685
118	Micronesia	1.08196	Omission	0	0	0	0	0	0	0	0	0	0
			Commission	58.3326	58.3326	58.3326	58.3326	58.3326	0	0	0	0	0
119	Moldova	33.811	Omission	100	100	42.058	26.01	8.67411	8.21442	6.35834	5.97554	5.97554	3.03433
			Commission	0	0	15.0346	16.4006	13.0609	7.02223	5.03269	4.72039	4.72039	3.32583
120	Mongolia	1566.25	Omission	25.3237	13.2431	6.42636	3.33834	2.00214	1.3864	0.871224	0.852954	0.810175	0.393013
			Commission	3.38489	5.29706	5.55941	4.61684	2.46638	1.1808	0.849193	0.70707	0.716457	0.389987
121	Montenegro	13.3752	Omission	100	100	100	30.8677	19.3478	16.5909	4.78853	5.19428	5.19428	2.39552
			Commission	0	0	0	45.1074	6.31027	7.85986	6.76734	4.6736	4.6736	1.70221
122	Morocco	413.975	Omission	27.9662	11.8308	6.62106	3.57694	1.7918	1.10447	0.732424	0.680229	0.680229	0.338859
			Commission	6.57813	7.06306	4.56896	3.61957	2.72794	1.39555	0.768058	0.755267	0.755267	0.358688
123	Mozambique	787.894	Omission	8.23586	13.7729	6.94438	3.85168	2.48254	1.1003	0.907956	0.871972	0.871972	0.385378
			Commission	28.8287	4.80658	4.64206	3.69417	2.26559	1.30964	0.837365	0.785243	0.785243	0.370295
124	Myanmar	672.456	Omission	26.1409	13.174	5.08536	3.08648	1.58034	1.04736	0.811234	0.727527	0.727527	0.272565
			Commission	11.9907	13.1592	7.55265	2.36393	1.56731	0.95362	0.655299	0.675506	0.675506	0.272481
125	Namibia	824.214	Omission	22.3055	6.52961	6.96418	4.35271	3.29729	1.66156	0.981134	0.998404	0.998404	0.420403
			Commission	17.7671	15.0784	7.63073	3.25265	2.2739	1.41084	1.03473	0.90318	0.90318	0.473909
126	Nepal	147.666	Omission	100	27.3164	25.487	11.5661	5.2879	2.79887	1.98199	1.89289	1.89289	0.911503
			Commission	0	76.8852	19.0808	14.1313	6.40332	4.27296	2.40842	2.19629	2.19629	0.801666
127	Netherlands	35.7104	Omission	100	100	30.2917	10.8086	8.32744	5.68007	2.89954	2.6934	2.6934	2.10427
			Commission	0	0	12.1694	11.5517	5.42314	4.5656	3.35668	3.55319	3.55319	1.56994
128	New Caledonia	19.5408	Omission	0	0	0	0	0	0	0	0	0	0
			Commission	0.00199464	0.00199464	0.00199464	0.00199464	0.00199464	0.00199464	0.00199464	0	0	0
129	New Zealand	271.881	Omission	0	0	0	0	0	0	0	0	0	0
			Commission	0.055601	0.055601	0.055601	0.055601	0.055601	0	0	0	0	0
130	Nicaragua	128.711	Omission	78.0752	9.62424	0.933203	1.93441	2.17675	2.49594	1.58454	1.44329	1.44329	0.442174
			Commission	10.2063	14.6214	10.659	7.81377	4.06339	1.93658	1.36609	1.42304	1.42304	0.358597
131	Niger	1183.63	Omission	17.1197	13.6253	11.1415	4.58605	2.39826	1.21663	0.872834	0.811965	0.811965	0.378816
			Commission	48.3473	18.6148	7.02748	3.76085	1.94236	1.26048	0.868483	0.762875	0.762875	0.358472
132	Nigeria	909.027	Omission	13.9556	8.90299	3.00901	2.50977	1.51397	0.973783	0.774481	0.671592	0.671592	0.278823
			Commission	34.9523	7.69989	6.58236	2.17532	1.68576	1.09203	0.698213	0.671148	0.671148	0.283947
133	North Korea	123.36	Omission	59.1312	53.568	7.98551	8.7486	5.24051	2.94583	2.0276	1.92015	1.92015	0.797236
			Commission	2.7023	2.7067	16.0737	8.00785	3.4689	1.28161	1.46864	1.45999	1.45999	0.628954
134	Northern Mariana Islands	0.572006	Omission	0	0	0	0	0	0	0	0	0	0
			Commission	102.95	102.95	102.95	102.95	102.95	0	0	0	0	0
135	Norway	325.608	Omission	6.20221	6.20221	6.06762	4.59595	2.31831	1.72371	0.999621	0.912659	0.912659	0.52097
			Commission	3.66423	3.66423	3.14387	1.9893	1.92448	1.46135	1.19175	1.20873	1.20873	0.457855
136	Oman	309.886	Omission	23.051	16.362	3.99832	4.81574	3.55908	2.10142	1.02853	1.03475	1.03475	0.466411
			Commission	15.938	19.4152	16.1699	5.40966	4.04996	2.17945	1.13714	0.97226	0.97226	0.512222
137	Pakistan	874.836	Omission	20.9203	12.3352	8.56563	5.18331	3.4726	1.67315	1.06408	1.05045	1.02654	0.522656
			Commission	26.761	15.8404	11.8443	3.25224	1.98896	1.49857	1.13219	1.07491	1.08883	0.532574
138	Palau	0.622058	Omission	100	100	100	100	100	0	0	0	0	0
			Commission	0	0	0	0	0	0	0	0	0	0
139	Palestina	6.22641	Omission	100	100	90.5782	72.5733	53.5312	41.0335	16.2218	13.829	13.829	5.18542
			Commission	0	0	0.113579	10.7454	12.4741	11.7651	10.8991	9.02821	9.02821	5.42005
140	Panama	76.423	Omission	75.1246	3.93559	2.92406	3.58615	1.20457	0.967658	0.695047	0.695047	0.695047	0.25369
			Commission	14.4638	81.9172	7.36026	2.34093	0.8238	0.699016	0.687198	0.687198	0.687198	0.238762
141	Papua New Guinea	467.996	Omission	10.2052	5.24416	0.908266	1.1777	0.699392	0.498401	0.301346	0.299176	0.299176	0.0658308
			Commission	1.2587	1.92071	2.05339	0.915957	0.401399	0.400607	0.272199	0.272199	0.272199	0.0709683
142	Paraguay	399.59	Omission	100	18.3009	16.3969	7.11955	3.07563	2.36286	1.49028	1.34464	1.34464	0.653678
			Commission	0	23.4696	11.4795	9.03442	5.52736	2.28835	1.81705	1.60292	1.60292	0.583022
143	Peru	1293.23	Omission	78.3395	28.1607	15.1307	5.75961	1.74241	0.859746	0.627584	0.598059	0.598059	0.2212
			Commission	0.852321	6.00666	5.33269	2.09976	1.64937	1.10976	0.738627	0.700172	0.700172	0.231763
144	Philippines	303.053	Omission	0.000684976	0.000684976	0.000684976	0.000684976	0.000684976	0.000684976	0.000684976	0.000684976	0.000684976	0
			Commission	0.00494928	0.00494928	0.00377511	0.00377511	0.00377511	0.00377511	0.00377511	0.000505628	0.000505628	0
145	Poland	312.328	Omission	1.16904	1.16904	3.17564	1.35768	2.81769	1.55217	1.19797	0.929539	0.929539	0.405187
			Commission	15.9387	15.9387	9.96263	7.09279	2.17502	1.44442	0.98466	0.967584	0.967584	0.520091
146	Portugal	89.9025	Omission	58.1722	58.1722	8.04397	3.83915	4.27788	2.65751	1.96915	1.87209	1.87209	0.840404
			Commission	0	0	17.0799	12.0173	4.62808	2.42711	1.60932	1.65685	1.65685	0.764636
147	Puerto Rico	9.1997	Omission	0	0	0	2.31636	2.31636	0	0	0	0	0
			Commission	48.3333	48.3333	48.3333	0	0	0	0	0	0	0
148	Qatar	11.423	Omission	100	100	2.95799	3.80734	1.43954	0.773402	0.773402	0.773402	0.773402	0.458706
			Commission	0	0	33.347	0.514185	0.900387	1.12969	1.12969	1.12969	1.12969	0.380846
149	Republic of Congo	341.691	Omission	26.1673	19.5934	7.32201	4.85811	3.26545	2.27922	1.71398	1.72736	1.72736	0.681456
			Commission	46.3445	11.9459	11.2867	6.659	3.1494	2.38069	1.87985	1.72427	1.72427	0.740996
150	Romania	238.185	Omission	8.79313	14.7635	13.7371	6.03094	3.97754	2.11833	1.54605	1.32461	1.32461	0.662511
			Commission	78.0171	30.7657	22.0172	8.45852	5.4548	1.96789	1.54792	1.47359	1.47359	0.705124
151	Russia	16946.3	Omission	3.16545	1.83142	1.41996	0.705371	0.333169	0.231769	0.161497	0.152988	0.152803	0.0774972
			Commission	4.38699	2.34183	0.985609	0.67478	0.437827	0.235215	0.173549	0.161513	0.16064	0.0803358
152	Rwanda	25.2567	Omission	100	100	11.5476	7.77436	8.60047	8.33696	6.05823	5.7638	5.7638	1.92177
			Commission	0	0	30.3519	31.183	9.76838	4.67377	4.124	4.02057	4.02057	2.60578
153	Saint Kitts and Nevis	0.296776	Omission	100	100	100	0	0	0	0	0	0	0
			Commission	0	0	0	102.983	102.983	102.983	0	0	0	0
154	Saint Lucia	0.653996	Omission	100	100	100	100	0	0	0	0	0	0
			Commission	0	0	0	0	0	0	0	0	0	0
155	Saint Vincent and the Grenadines	0.45597	Omission	100	100	100	100	0	0	0	0	0	0
			Commission	0	0	0	0	13.7638	13.7638	13.7638	13.7638	13.7638	0
156	Saint-Martin	0.0688893	Omission	100	100	100	100	100	100	0	0	0	2.22235
			Commission	0	0	0	0	0	0	63.1957	63.1957	63.1957	35.5589
157	San Marino	0.0609449	Omission	100	100	100	100	100	100	100	100	100	31.2047
			Commission	0	0	0	0	0	0	0	0	0	39.6116
158	Sao Tome and Principe	1.06432	Omission	100	100	100	100	0	0	0	0	0	0
			Commission	0	0	0	0	0	0	0	0	0	0
159	Saudi Arabia	1910	Omission	2.91609	4.19836	3.65048	2.25211	1.43162	0.937782	0.507798	0.466992	0.466992	0.313191
			Commission	20.8207	8.1823	3.86468	2.26871	1.69768	0.827965	0.509227	0.444733	0.444733	0.255934
160	Senegal	196.546	Omission	27.1677	10.7536	18.1855	6.21445	3.3974	1.97523	1.82503	1.89666	1.89666	0.788974
			Commission	10.7139	22.3712	6.84451	9.33116	4.38434	2.8992	2.01449	1.863	1.863	0.993841
161	Serbia	77.9238	Omission	94.6131	43.3915	25.9082	14.2617	12.9077	5.01379	4.32595	3.76194	3.63362	1.52764
			Commission	3.06188	20.321	20.0783	14.0419	4.9845	5.54392	3.10075	2.94044	2.97617	1.73948
162	Seychelles	0.322834	Omission	0	0	0	0	0	0	0	0	0	0
			Commission	2.23766	2.23766	2.23766	2.23766	2.23766	2.23766	0	0	0	0
163	Sierra Leone	72.8129	Omission	100	2.83723	6.92101	10.9106	3.3925	2.65861	1.86092	1.68697	1.68697	0.377416
			Commission	0	102.689	21.5551	1.78672	3.8936	2.53242	1.77221	1.31546	1.31546	0.508506
164	Singapore	0.773001	Omission	100	100	100	100	6.75046	6.78352	6.78352	6.78352	6.78352	0.144504
			Commission	0	0	0	0	21.7892	0.00542309	0.00542309	0.00542309	0.00542309	0.529849
165	Slovakia	49.0985	Omission	100	29.1131	10.5825	6.59806	5.85482	4.5891	1.82217	1.90351	1.90351	1.42757
			Commission	0	25.912	29.0117	16.4518	9.03278	3.11438	3.19496	2.63549	2.63549	0.94842
166	Slovenia	19.9911	Omission	100	100	20.6315	7.37318	8.79482	5.51819	5.50169	4.825	4.76039	2.43077
			Commission	0	0	35.5622	33.6741	12.6024	4.86637	3.96188	3.60869	3.61532	1.85575
167	Solomon Islands	30.7425	Omission	3.37008	3.37008	5.1803	0.00857284	0.00857284	0.00857284	0.00857284	0.00857284	0.00857284	0
			Commission	31.2436	31.2436	0.0330267	0.0330267	0.0330267	0.0330267	0.0330267	0	0	0
168	Somalia	633.606	Omission	20.0903	14.4008	8.11229	3.39672	2.8799	1.30302	0.843038	0.774548	0.774548	0.417909
			Commission	18.9131	14.2515	6.26199	3.63946	1.86634	1.25646	0.86498	0.801039	0.801039	0.374838
169	South Africa	1220.43	Omission	13.8654	10.4472	3.3488	1.96081	1.39759	0.977709	0.713614	0.673898	0.673898	0.266302
			Commission	10.0699	6.11382	3.8519	3.21888	1.82226	0.905708	0.695621	0.691298	0.691298	0.29353
170	South Korea	102.351	Omission	3.25698	3.25698	12.0198	2.87938	0.651523	0.448643	0.44109	0.416887	0.416887	0.130968
			Commission	24.4627	24.4627	3.15025	6.33286	1.18242	0.534059	0.502396	0.408657	0.408657	0.158986
171	South Sudan	631.773	Omission	72.0043	14.7776	10.6596	6.23645	2.60915	1.62898	1.25164	1.04217	1.03247	0.546997
			Commission	11.6486	5.19325	6.60575	3.62061	2.99572	2.12279	1.06042	1.05187	1.05563	0.515331
172	Spain	507.486	Omission	0.149704	3.42136	3.62284	2.72599	0.966384	0.517589	0.3533	0.361721	0.361721	0.159363
			Commission	35.8777	10.5679	1.68883	0.943934	0.810828	0.562095	0.432218	0.415024	0.415024	0.175085
173	Sri Lanka	66.5296	Omission	0	0	0	0	0	0	0	0	0	0
			Commission	0	0	0	0	0	0	0	0	0	0
174	Sudan	1872.63	Omission	13.4476	8.17653	3.44962	3.15131	1.88515	1.17027	0.662612	0.658365	0.658365	0.273363
			Commission	46.6283	12.1329	7.04071	3.90568	1.54739	0.977635	0.623397	0.523127	0.523127	0.28114
175	Suriname	146.478	Omission	0.11938	0.11938	12.1339	2.55783	3.89996	1.92466	1.2978	1.22691	1.22691	0.430537
			Commission	36.7306	36.7306	4.65582	8.5787	2.75062	2.26909	1.74114	1.78855	1.78855	0.583476
176	Swaziland	17.2899	Omission	100	100	77.2001	36.7709	24.0095	11.9996	3.89579	3.89579	3.89579	2.07922
			Commission	0	0	2.02467	28.6304	8.83391	8.0719	6.60229	6.60229	6.60229	2.26997
177	Sweden	452.256	Omission	0.413084	0.413084	1.76804	0.726396	1.25205	0.979091	0.797221	0.835327	0.835327	0.256969
			Commission	6.94516	6.81024	4.22329	3.69984	1.67254	1.11895	0.638029	0.573	0.573	0.317266
178	Switzerland	41.6959	Omission	100	36.3487	36.3487	24.0091	7.10692	3.55914	3.28682	2.42297	2.42297	1.45917
			Commission	0	16.71	16.71	3.86729	7.09102	6.32571	4.18483	4.24536	4.24536	1.51136
179	Syria	186.516	Omission	100	53.7003	18.9156	9.26025	5.15985	2.64211	2.0974	1.92291	1.92291	0.936802
			Commission	0	16.4695	13.5292	9.70287	4.82762	3.16733	2.02504	2.05202	2.05202	0.92082
180	Taiwan	36.6421	Omission	0	0	0	0	0	0	0	0	0	0
			Commission	0	0	0	0	0	0	0	0	0	0
181	Tajikistan	141.994	Omission	28.4739	36.5078	19.9444	13.2744	5.82272	3.83528	3.18876	3.30466	3.30466	1.47586
			Commission	41.1942	15.0043	11.0982	5.91365	5.43015	4.30764	3.04998	2.68939	2.68939	1.41978
182	Tanzania	942.466	Omission	21.2808	5.07427	3.86402	2.65481	1.73638	1.04749	0.717656	0.697279	0.697279	0.312897
			Commission	20.2855	14.3132	6.43543	3.28267	1.48527	0.991846	0.803728	0.740748	0.740748	0.316263
183	Thailand	515.703	Omission	39.3559	13.9314	4.89586	3.08582	1.56042	1.17389	0.88256	0.891595	0.891595	0.369346
			Commission	7.98476	12.8173	5.44323	2.6236	1.78446	0.876556	0.641601	0.580392	0.580392	0.290097
184	Togo	57.002	Omission	61.425	9.95289	24.6218	20.92	8.05834	5.61779	4.42953	4.03278	4.03278	2.05206
			Commission	93.6766	101.234	20.1917	11.6361	11.3164	6.92137	4.60624	4.38734	4.38734	1.90007
185	Trinidad and Tobago	5.31656	Omission	0	0	0	0	0	0	0	0	0	0
			Commission	108.132	108.132	108.132	0	0	0	0	0	0	0
186	Tunisia	155.335	Omission	100	11.2375	11.9046	9.78802	7.95828	2.48975	1.48729	1.23598	1.23598	0.814846
			Commission	0	23.0267	13.5228	9.35466	3.29762	2.89543	1.79382	1.74651	1.74651	0.909094
187	Turkey	782.409	Omission	13.7445	9.64963	5.56235	2.13382	1.1356	0.603965	0.377607	0.388916	0.388916	0.206391
			Commission	43.2548	6.32865	2.08572	1.86409	1.13931	0.626376	0.482873	0.43693	0.43693	0.199194
188	Turkmenistan	489.149	Omission	15.5708	12.2515	5.36985	4.93735	2.32905	1.94747	1.40503	1.27391	1.23473	0.544588
			Commission	37.6841	25.6493	9.05552	5.82145	3.79875	1.61023	1.17908	1.09021	1.10839	0.505809
189	Turks and Caicos Islands	1.15564	Omission	100	100	100	0	0	0	0	0	0	0
			Commission	0	0	0	0	0	0	0	0	0	0
190	Uganda	241.394	Omission	3.23458	7.11278	10.2808	7.45318	2.90383	2.17004	1.76713	1.55412	1.55412	0.809153
			Commission	131.15	36.0123	6.17081	5.2023	3.78293	2.26686	1.58086	1.56232	1.56232	0.730237
191	Ukraine	602.133	Omission	10.6672	12.3052	9.06416	4.02017	2.53232	1.52681	1.05069	0.990804	0.990804	0.567237
			Commission	25.9873	20.0733	9.04008	5.18738	2.39818	1.69371	1.12695	1.02414	1.02414	0.521601
192	United Arab Emirates	79.885	Omission	33.9043	33.9043	37.8191	11.3793	6.88355	4.5451	2.99627	2.78019	2.78019	1.18597
			Commission	56.9554	56.9554	8.33443	8.78557	8.60803	5.52735	2.82769	2.90602	2.90602	1.62108
193	United Kingdom	248.386	Omission	5.72247	5.72247	3.56971	1.99794	0.0815132	0.169519	0.231574	0.258603	0.258603	0.0925011
			Commission	0.244734	0	0.161014	0.73788	0.874703	0.469679	0.201769	0.171745	0.171745	0.062394
194	United States	9483.37	Omission	4.95642	3.57215	1.20377	0.962269	0.52633	0.290252	0.196988	0.179395	0.179395	0.0794326
			Commission	6.19563	2.26942	1.9582	1.00092	0.498052	0.316241	0.210514	0.199508	0.199508	0.078889
195	Uruguay	177.721	Omission	23.4369	0.025242	3.09484	5.26209	2.0228	1.51131	0.855471	0.878247	0.878247	0.438679
			Commission	17.4354	28.3592	8.78112	3.95848	2.11171	1.42601	1.24088	1.17864	1.17864	0.410147
196	Uzbekistan	447.087	Omission	46.1796	25.5936	18.4431	11.6189	5.70824	3.32933	2.44036	2.04826	2.06815	1.06831
			Commission	27.2967	33.5473	8.23888	6.36735	5.11693	3.40165	2.1776	2.02781	1.98495	0.957641
197	Vanuatu	13.0335	Omission	0	0	0	0	0	0	0	0	0	0
			Commission	7.94906	7.94906	7.94906	0	0	0	0	0	0	0
198	Venezuela	913.709	Omission	14.7438	12.0825	3.50947	2.57221	0.95006	0.65984	0.502071	0.527071	0.527071	0.201772
			Commission	6.97987	10.7832	2.93314	1.4482	1.37408	0.791377	0.611457	0.56261	0.56261	0.161916
199	Vietnam	330.456	Omission	38.8783	21.3727	10.7511	6.81511	3.07808	1.52477	1.42993	1.20079	1.20079	0.434847
			Commission	23.4174	29.3628	15.9838	5.03616	2.36332	1.87426	0.856156	0.874162	0.874162	0.388057
200	Virgin Islands, U.S.	0.443108	Omission	100	100	100	0	0	44.5432	44.5432	44.5432	44.5432	0
			Commission	0	0	0	102.905	102.905	0	0	0	0	0
201	Western Sahara	267.567	Omission	60.5237	12.2632	11.2453	9.82633	5.50505	1.9079	1.37449	1.33695	1.33695	0.689031
			Commission	10.8448	21.2762	15.0883	7.08705	3.54831	2.55818	1.58805	1.32336	1.32336	0.616306
202	Yemen	452.906	Omission	36.6273	8.20657	7.7908	3.86228	3.9807	1.61059	0.882353	0.808268	0.808268	0.578303
			Commission	0	10.1421	7.06504	4.71327	2.49382	1.87299	0.909736	0.787207	0.787207	0.736424
203	Zambia	751.339	Omission	30.3672	17.2345	9.45852	4.93353	2.0771	1.45646	1.02395	0.94146	0.94146	0.435685
			Commission	21.537	5.76916	6.24398	3.68294	2.32203	1.22946	0.941796	0.921114	0.921114	0.449886
204	Zimbabwe	390.648	Omission	50.0904	17.6929	12.2914	4.70431	1.9299	1.71295	1.31182	1.20198	1.20198	0.580651
			Commission	19.5188	19.8897	10.22	4.80683	3.84869	1.81089	1.24811	1.21906	1.21906	0.502305
	World *	134716	Omission	42.8782	26.8537	13.3667	7.36859	4.0981	2.44263	1.70287	1.59408	1.59258	0.725775
			Commission	19.2521	16.242	13.2596	6.79716	3.72144	2.36683	1.66751	1.57205	1.57106	0.737162
	* all 169 global countries that exceed 10,000 km2 in their individual area (very small countries <10,000 km2 show increasingly arbitrary errors)
